# Supplementary material for: Stable isotope evidence for pre-colonial maize agriculture and animal management in the Bolivian Amazon
Source: Nat Hum Behav. 2024 Dec 23;9(3):464–71. doi: 10.1038/s41562-024-02070-9 (PMC11936833; doi:10.1038/s41562-024-02070-9)
Supplement: Supplementary file 4 — Individual data generated in the study. [file 41562_2024_2070_MOESM4_ESM.xlsx]

## Sheet: Salvatierra
Sample Code	Bone Part	Unit	Sector	Depth (cm)	Ceramic Phase	Burial	Collagen (mg)	Yield (%)	C% mean	C% 1σ	δ13CA	δ13CB	δ13CC	δ13C mean	δ13C 1σ	N% mean	N% 1σ	δ15NA	δ5N B	δ5N C	δ15N mean	δ15N 1σ	C/N ratio	Replicas	Session
SAL1005	Long bone	1	203/104	290-300	2	1005	80	6.2	43.0	2.5	-9.471	-9.438	-9.493	-9.5	0.0	16.0	1.0	9.062	9	9.041	9.0	0.0	3.1	3	2
SAL1001	Long bone	1	206/106	130-140	2	1001	50	3.6	5.2	0.9	-12.294	-11.819	-12.072	-12.1	0.2	1.7	0.3	7.968	7.932	7.92	7.9	0.0	3.5	3	2
SAL919	Rib	9	96/202	170-180	2	919	32	6.4	39.9	0.1	-10.564	-10.569	-10.527	-10.6	0.0	14.6	0.1	7.801	7.835	7.81	7.8	0.0	3.2	3	1
SAL2049	Rib	2	8/B-C	270-290	2	2049	14	3.5	40.6	0.4	-9.633	-9.618	-9.574	-9.6	0.0	14.7	0.2	8.642	8.616	8.554	8.6	0.0	3.2	3	2
SAL2053	Skull	2	2/A	280-290	2	2053	38	4.6	34.8	1.2	-11.621	-11.565	-11.533	-11.6	0.0	12.8	0.5	11.064	11.046	11.052	11.1	0.0	3.2	3	2
SAL2059	Rib	2	Z2/A2	282-292	2	2059	57	5.5	34.5	1.4	-11.993	-12.053	-11.931	-12.0	0.1	12.7	0.6	8.002	7.983	7.963	8.0	0.0	3.2	3	2
SAL2063	Long bone	2	3/C	300	2	2063	6	1.5	39.5	1.5	-8.239	-8.207	-8.116	-8.2	0.1	14.0	0.6	12.821	12.754	12.814	12.8	0.0	3.3	3	2
SAL2066	Skull	2	6B	300-310	2	2066	36	4.6	40.3	0.4	-9.769	-9.75	-9.695	-9.7	0.0	14.7	0.1	11.512	11.479	11.418	11.5	0.0	3.2	3	2
SAL2067	Rib	2	7E	300	2	2067	29	5.0	38.6	2.1	-7.013	-6.926	-6.91	-6.9	0.1	14.2	0.8	10.178	10.115	10.156	10.1	0.0	3.2	3	2
SAL7007	Long bone	7	92/193	190-200	2	7007	27	5.5	40.1	2.6	-12.092	-12.066	-12.001	-12.1	0.0	14.7	1.1	9.593	9.494	9.549	9.5	0.0	3.2	3	2
SAL26	Long bone	1	205-206/101	130-140	3	26	81	11.6	43.1	1.4	-12.781	-13.477	-12.753	-13.0	0.2	15.7	0.6	7.29	7.378	7.364	7.3	0.0	3.2	3	1
SAL41	Phalange	1	210/105	150-160	3	R41	33	6.3	34.6	3.2	-13.099	-13.096	-12.978	-13.1	0.1	12.7	1.2	7.531	7.437	7.495	7.5	0.0	3.2	3	2
SAL910	Skull	9	202/97-203/97	160-170	3	910	33	4.3	39.1	2.2	-8.669	-8.681	-8.646	-8.7	0.0	14.3	0.8	9.809	9.844	9.788	9.8	0.0	3.2	3	2
SAL911	Skull	9	202/96	160-170	3	911	20	3.3	36.9	0.3	-11.877	-11.894	-11.92	-11.9	0.0	13.2	0.0	11.338	11.402	11.366	11.4	0.0	3.3	3	2
SAL912	Skull	9	88/333	60-90	3	912	18	2.2	26.2	0.8	-14.45	-14.481	-14.411	-14.4	0.0	9.6	0.3	4.954	4.869	4.898	4.9	0.0	3.2	3	2
SAL916	Skull	9	207/97	200-210	3	916	14	2.8	35.4	1.0	-11.995	-12.158	-12.211	-12.1	0.1	12.5	0.4	11.308	11.368	11.367	11.3	0.0	3.3	3	1
SAL917	Long bone	9	98/209	200-210	3	917	11	5.5	39.3	0.9	-11.642	-11.619	-11.778	-11.7	0.1	14.3	0.4	10.339	10.417	10.398	10.4	0.0	3.2	3	1
SAL927	Skull	9	205/96	210-220	3	927	27	3.4	38.0	0.2	-11.357	-11.301	-11.25	-11.3	0.1	13.7	0.1	7.698	7.673	7.734	7.7	0.0	3.2	3	1
SAL928	Skull	9	204/95	210-220	3	928	35	7.0	39.5	0.8	-11.694	-11.836	-11.647	-11.7	0.1	14.3	0.4	7.808	7.863	7.911	7.9	0.1	3.2	3	1
SAL231	Fibula	2	3A	180-190	3	231	129	11.7	42.3	1.1	-12.708	-12.714	-12.766	-12.7	0.0	15.7	0.3	7.92	8.034	7.946	8.0	0.1	3.1	3	1
SAL935	Skull	9	206/95	220-230	3	935	30	6.0	43.1	2.5	-12.132	-12.157	-12.155	-12.1	0.0	15.7	0.9	7.788	7.807	7.794	7.8	0.0	3.2	3	1
SAL1002	Long bone	1	105/210		3	1002	38	9.5	24.0	2.7	-13.025	-	-13.067	-13.0	0.0	8.6	1.0	7.961	-	7.869	7.9	0.1	3.3	2	1
SAL1121	Jaw	10	201/109	140-150	3	1121	21	3.5	37.7	1.2	-10.881	-10.803	-10.782	-10.8	0.1	13.7	0.5	9.292	9.353	9.309	9.3	0.0	3.2	3	1
SAL506	Rib	5	215/105	160-190	3	506	25	4.9	39.9	1.7	-12.24	-12.657	-12.55	-12.5	0.2	14.5	0.6	7.984	7.736	7.681	7.8	0.2	3.2	3	2
SAL217	Long bone	2	1A	165-170	3	217	18	2.2	15.5	1.4	-13.868	-14.102	-14.063	-14.0	0.1	5.3	0.5	9.278	8.992	9.222	9.2	0.2	3.4	3	2
SAL236	Long bone	2	7D	-	3	236	40	4.6	29.5	1.4	-11.572	-11.541	-11.429	-11.5	0.1	10.8	0.1	8.379	8.306	8.284	8.3	0.0	3.2	3	2
SAL237	Long bone	2	4-6_56	210-220	3	237	51	3.9	17.3	3.3	-10.677	-10.609	-10.609	-10.6	0.0	6.3	1.2	8.413	8.314	8.285	8.3	0.1	3.2	3	1
SAL238	Long bone	2	2C-3C	210-220	3	238	30	3.7	37.7	0.7	-13.785	-13.9	-13.828	-13.8	0.1	13.6	0.4	6.808	6.965	6.763	6.8	0.1	3.2	3	1
SAL238/2	Long bone	2	-	-	3	238/2	45	6.4	28.8	1.2	-13.919	-13.968	-13.926	-13.9	0.0	10.4	0.5	6.687	6.633	6.639	6.7	0.0	3.2	3	1
SAL230	Rib	2	2E	190-200	3	230	40	3.2	22.2	1.7	-12.891	-13.077	-12.908	-13.0	0.1	8.0	0.6	10.899	10.983	10.927	10.9	0.0	3.2	3	2
SAL931	Pelvis	9	204/94-205/95	220-230	3	931	16	8.0	37.7	1.0	-13.432	-13.41	-13.365	-13.4	0.0	13.5	0.4	9.404	9.331	9.448	9.4	0.1	3.3	3	1
SAL2104	Skull	2	Z5	210-220	3	2104	55	3.8	31.1	0.8	-12.993	-13.003	-12.884	-13.0	0.1	11.5	0.4	8.25	8.209	8.141	8.2	0.1	3.2	3	2
SAL4098	Rib	4	-	330-340	3	4098	30	3.9	32.4	0.4	-10.101	-10.194	-10.105	-10.1	0.1	11.9	0.1	10.035	10	10.006	10.0	0.0	3.2	3	2
SAL10	Long bone	1	208/104	100-110	4	10	33	3.0	26.7	1.3	-12.67	-12.77	-12.805	-12.7	0.1	9.5	0.4	8.349	8.198	8.45	8.3	0.1	3.3	3	1
SAL15A	Long bone	1	204-205/102	110-120	4	15A	19	2.1	8.8	1.1	-12.853	-12.848	-12.918	-12.9	0.0	2.9	0.3	7.675	7.874	7.477	7.7	0.2	3.5	3	1
SAL15B	Long bone	1	204-205/101-102	110-130	4	15B	91	10.1	42.5	3.2	-12.651	-12.608	-12.539	-12.6	0.1	15.7	1.2	7.482	7.488	7.415	7.5	0.0	3.2	3	1
SAL18	Long bone	1	209/101-102	110-150	4	18	45	5.6	8.4	0.2	-14.867	-15.234	-14.871	-15.0	0.2	2.7	0.1	8.476	8.427	8.605	8.5	0.1	3.6	3	1
SAL204	Skull	2	4A	130-140	4	204	55	5.0	24.2	0.3	-14.699	-14.681	-14.717	-14.7	0.0	8.7	0.2	8.536	8.46	8.535	8.5	0.0	3.2	3	1
SAL218	Rib	2	7D	-	4	218	29	5.8	39.5	4.0	-10.998	-10.912	-10.974	-11.0	0.0	14.3	1.4	9.399	9.427	9.392	9.4	0.0	3.2	3	1
SAL223A	Rib	2	1C	160-170	4	223A	16	3.7	34.8	1	-11.588	-11.513	-11.499	-11.5	0.0	12.6	0.4	11.092	11.065	11.082	11.1	0.0	3.2	3	2
SAL223B	Rib	2	1C	160-170	4	223B	11	2.4	21.8	0.7	-12.004	-12.017	-11.962	-12.0	0.0	7.7	0.2	11.703	11.629	11.721	11.7	0.0	3.3	3	2
SAL224	Femur	2	8D	155	4	224	36	4.5	41.3	2.2	-13.356	-13.413	-13.322	-13.4	0.0	15.0	0.9	8.012	8.021	8.057	8.0	0.0	3.2	3	1
SAL225	Rib	2	2a	160	4	225	22	4.4	40.0	1.1	-15.626	-15.816	-15.741	-15.7	0.1	14.2	0.3	8.617	8.629	8.568	8.6	0.0	3.3	3	1
SAL1154	Phalange	10	209/113	260-270	4	1154	23	2.9	33.8	1.8	-10.688	-10.662	-10.714	-10.7	0.0	12.3	0.7	8.926	8.872	8.955	8.9	0.0	3.2	3	1
SAL1213	Vertebrae	12	87/334	60-90	4	1213	23	5.7	42.5	4.3	-13.084	-13.062	-12.995	-13.0	0.0	15.5	1.5	9.47	9.494	9.641	9.5	0.1	3.2	3	1
SAL1220	Skull	9	88/333	60-90	4	1220	42	5.4	39.1	1.3	-12.481	-12.436	-12.372	-12.4	0.1	14.4	0.5	10.261	10.251	10.226	10.2	0.0	3.2	3	2
SAL97	Rib	9	203/98	150-160	4/5	97	52	6.6	32.6	1.8	-13.33	-13.329	-13.231	-13.3	0.1	11.9	0.7	8.633	8.525	8.566	8.6	0.1	3.2	3	2
SAL209	Long bone	2	8C	-	5	209	30	3.8	28.2	1.0	-14.122	-14.076	-14.313	-14.2	0.1	10.0	0.5	7.332	7.292	7.358	7.3	0.0	3.3	3	2
SAL213	Long bone	2	1A	-	5	213	31	3.9	31.6	1.5	-11.49	-11.474	-11.377	-11.4	0.1	11.5	0.5	8.805	8.955	8.878	8.9	0.1	3.2	3	1
SAL1209	Skull	12	88/332-333	50-70	5	1209	53	5.3	33.9	0.0	-	-	-13.257	-13.3	0.0	12.4	0.0	-	-	8.238	8.2	0.0	3.2	1	1
SAL1218a	Rib	2	1D	-	5	1218	7	3.5	43.4	2.5	-9.707	-9.69	-9.495	-9.6	0.1	15.3	0.9	3.615	3.591	3.554	3.6	0.0	3.3	3	1
SAL1218b	Long bone	12	86/334	60-70	5	1218	20	6.7	41.8	0.9	-14.111	-14.025	-13.938	-14.0	0.1	15.0	0.4	8.699	8.706	8.795	8.7	0.1	3.2	3	1
SAL4028a	Rib	4	A21	230-240	5	4028a	23	3.3	16.4	1.4	-13.231	-13.364	-13.438	-13.3	0.1	5.7	0.5	8.703	8.716	8.7	8.7	0.0	3.4	3	1
SAL4200	Skull	4	Y24	240-250	5	4200	73	6.1	12.9	1.0	-14.076	-14.323	-13.948	-14.1	0.2	4.3	0.4	8.889	8.519	8.749	8.7	0.2	3.5	3	1
SAL1214	Long bone	12	84/334	60-70	5?	1214	81	11.6	43.6	0.2	-13.275	-13.19	-13.113	-13.2	0.1	15.8	0.2	11.611	11.588	11.673	11.6	0.0	3.2	3	1
SAL6003	Long bone	6	199/97	110-120	-	6003	49	4.9	19.6	0.3	-13.188	-13.29	-13.201	-13.2	0.1	7.0	0.1	8.476	8.392	8.425	8.4	0.0	3.3	3	1
SAL6005	Long bone	6	199/96	110-130	-	6005	15	1.6	32.9	2.5	-12.875	-12.859	-12.825	-12.9	0.0	12.0	0.9	8.955	8.924	8.871	8.9	0.0	3.2	3	2
SAL6006	Skull	6	197-198/98	120-130	-	6006	23	3.8	41.1	1.1	-12.763	-12.728	-12.954	-12.8	0.1	14.7	0.3	10.676	10.702	10.663	10.7	0.0	3.3	3	1
SAL6007	Long bone	6	-	120-130	-	6007	13	2.4	36.9	2.7	-13.263	-13.31	-13.282	-13.3	0.0	13.2	1.1	9.422	9.38	9.362	9.4	0.0	3.3	3	2
SAL6014	Long bone	6	195/98	120-130	-	6014	8	2.7	34.2	4.1	-13.959	-14.046	-13.957	-14.0	0.1	11.4	1.3	8.234	8.374	8.382	8.3	0.1	3.5	3	2
SAL6021	Long bone	6	196/98-97	140-150	-	6021	24	4.0	41.7	1.3	-13.41	-13.481	-13.563	-13.5	0.1	15.2	0.5	9.751	9.841	9.763	9.8	0.0	3.2	3	1
SAL6022	Rib	6	198/97	140-150	-	5022	30	3.3	24.3	0.6	-10.833	-10.798	-10.871	-10.8	0.0	8.5	0.2	10.712	10.758	10.758	10.7	0.0	3.3	3	1
SAL6023	Long bone	6	-	140-150	-	6023	37	5.9	39.7	1.3	-14.375	-14.368	-14.305	-14.3	0.0	14.5	0.6	9.26	9.29	9.334	9.3	0.0	3.2	3	2
Mean	N=63													-12.3							9.0
1σ														1.7							1.7
Range														8.8							9.2
Median														-12.7							8.7
IQR														1.8							2.0
Not used
SAL4195	Unknown	4	Z123	240-250		4195	48	4.0	-	-				-	-	-	-				-	-	-	-	1
SAL19	Long bone	1	209/103	110-150		19	41	5.9	5.0	0.1	-15.262	-15.322	-15.395	-15.3	0.1	1.5	0.0	-15.262	-15.322	-15.395	7.7	0.1	4.0	3	2

## Sheet: Mendoza
Sample Code	Bone Part	Unit	Sector	Depth (cm)	Ceramic Phase	Burial	Collagen (mg)	Yield (%)	C% mean	C% 1σ	δ13CA	δ13CB	δ13CC	δ13C mean	δ13C 1σ	N% mean	N% 1σ	δ15NA	δ5N B	δ5N C	δ15N mean	δ15N 1σ	C/N ratio	Replicas	Session
LM945	Long bone	9	6	-	3	945	54	4.7	9.2	0.4	-12.668	-12.642	-12.8	-12.7	0.1	3.3	0.2	8.021	8.231	7.989	8.1	0.1	3.3	3	2
LM938	Long bone	9	-	180-190	3	938	34	3.8	35.9	1.0	-12.764	-12.796	-12.782	-12.8	0.0	13.1	0.4	9.809	9.648	9.671	9.7	0.1	3.2	3	2
LM121	Long bone	2a	-	135-145	3	121	40	3.7	25.6	0.3	-12.184	-12.12	-12.124	-12.1	0.0	9.4	0.1	6.951	6.967	6.936	7.0	0.0	3.2	3	2
LM107c/1	Long bone	2a	103/31	120-130	3 (?)	107c/1	53	4.9	29.3	2.6	-11.205	-11.234	-11.191	-11.2	0.0	10.8	0.9	8.812	8.866	8.882	8.9	0.0	3.2	3	2
LM21A	Long bone	Profile 1	9_10	5	4	21A	55	6.6	31.2	2.0	-13.36	-13.328	-13.366	-13.4	0.0	11.4	0.8	9.223	9.168	9.058	9.1	0.1	3.2	3	2
LM929	Rib	9	13	-	4	929	27	2.6	16.5	1.6	-11.843	-11.884	-11.77	-11.8	0.1	6.0	0.6	8.157	8.153	8.097	8.1	0.0	3.2	3	2
LM931	Long bone	9	-	-	4	931	17	3.7	39.2	1.4	-12.095	-12.076	-12.082	-12.1	0.0	14.1	0.6	8.951	8.828	8.797	8.9	0.1	3.2	3	2
LM932	Long bone	9	14	163	4	932	23	4.3	38.9	2.6	-14.388	-14.631	-14.418	-14.5	0.1	13.9	0.7	8.576	8.546	8.452	8.5	0.1	3.3	3	2
LM934	Long bone	9	-	-	4	934	24	4.6	42.0	2.6	-10.449	-10.392	-10.454	-10.4	0.0	15.1	0.9	10.87	10.877	10.738	10.8	0.1	3.2	3	2
LM937	Long bone	9	4	-	4	937	35	3.5	27.8	1.5	-11.929	-11.92	-11.903	-11.9	0.0	10.2	0.6	8.937	8.834	8.995	8.9	0.1	3.2	3	2
LM948	Rib	9	20B	180-190	4	948	3	0.9	42.2	1.5	-10.952	-10.909	-10.907	-10.9	0.0	15.1	0.5	10.43	10.435	10.415	10.4	0.0	3.3	3	2
LM204	Rib	Profile	-	190-200	4	204	19	4.6	39.9	1.1	-8.814	-8.888	-8.874	-8.9	0.0	14.3	0.5	9.566	9.527	9.512	9.5	0.0	3.2	3	2
LM95	Skull	1	-	-	4	95	83	8.9	38.3	2.5	-12.785	-12.761	-12.762	-12.8	0.0	14.0	0.8	11.836	11.871	11.787	11.8	0.0	3.2	3	2
LM98	Long bone	1	-	-	4	98	29	7.0	39.1	0.8	-13.209	-13.163	-13.216	-13.2	0.0	14.2	0.4	12.048	12.095	12.043	12.1	0.0	3.2	3	2
LM99	Long bone	Profile 1	-	Capa 5	4	99	47	5.4	35.1	2.1	-14.254	-14.24	-14.257	-14.3	0.0	12.8	0.7	9.304	9.235	9.21	9.2	0.0	3.2	3	2
LM524	Long bone	5	8/a	360-370	4	524	11	2.8	36.7	0.1	-15.798	-15.854	-15.793	-15.8	0.0	13.3	0.1	9.129	9.083	9.028	9.1	0.1	3.2	3	2
LM101a	Long bone	2a	-	-	4	101/1	25	8.0	42.2	2.0	-12.889	-12.88	-12.841	-12.9	0.0	15.5	0.7	11.378	11.375	11.376	11.4	0.0	3.2	3	2
LM101b	Long bone		-	-	4	101	49	4.7	31.3	0.5	-13.089	-13.112	-13.125	-13.1	0.0	11.5	0.1	8.593	8.672	8.72	8.7	0.1	3.2	3	2
LM901	Skull	9	9	60-70	-	901	53	6.5	27.6	1.7	-12.868	-12.758	-12.68	-12.8	0.1	10.2	0.7	7.675	7.691	7.714	7.7	0.0	3.2	3	2
LM902	Skull	9	5	80-90	-	902	46	4.7	12.3	1.2	-12.458	-12.462	-12.422	-12.4	0.0	4.4	0.4	9.026	9.052	9.151	9.1	0.1	3.2	3	2
LM903A	Skull	9	2	90-100	-	903	65	6.4	32.0	2.5	-12.426	-12.347	-12.343	-12.4	0.0	11.8	0.9	8.188	8.154	8.141	8.2	0.0	3.2	3	2
LM903B	Skull	9	19/A	100-110	-	903	44	7.8	37.9	1.0	-10.427	-10.43	-10.39	-10.4	0.0	14.1	0.4	9.003	8.911	8.914	8.9	0.1	3.1	3	2
LM911	Skull	9	14	160-170	-	911	23	2.8	35.1	0.7	-14.188	-14.048	-14.037	-14.1	0.1	12.7	0.3	9.041	8.966	8.91	9.0	0.1	3.2	3	2
Mean	N=23													-12.5							9.3
1σ														1.5							1.3
Range														7.0							5.1
Median														-12.7							9.0
IQR														1.3							1.0
Not used
LM23	Long bone		-	-		23	21	2.4	1.1	0.1	-21.035	-20.823	-21.061	-21.0	0.1	0.2	0.0	6.136	4.458	5.127	5.2	0.8	6.6	3	2

## Sheet: Fauna
Sample Code	Site	Taxa	Species	Bone Part	Phase	Cut	Unit	Square	Level (cm)	Collagen (mg)	Yield (%)	C% mean	C% 1σ	δ13CA	δ13CB	δ13CC	δ13C mean	δ13C 1σ	N% mean	N% 1σ	δ15NA	δ5N B	δ5N C	δ15N mean	δ15N 1σ	C/N ratio	Replicas	Session	Obs
SAF1	Salvatierra	Deer	Mazama sp.	Tibia?	3	923	9	201/95	190-200	40	7.8	43.8	6.3	-20.645	-20.649	-20.629	-20.6	0.0	15.9	1.8	7.31	7.397	7.312	7.3	0.0	3.2	3	3
SAF2	Salvatierra	9 band armadillo	Dasypus novemcinctus	Bone plate	3	923	9	201/95	190-200	23	5.8	42.5	1.2	-12.488	-12.463	-12.463	-12.5	0.0	15.7	0.3	9.218	9.284	9.284	9.3	0.0	3.2	3	3
SAF3	Salvatierra	Snake	Unknown	Vertebrae	3	923	9	201/95	190-200	22	3.1	41.8	2.4	-18.008	-17.111	-17.107	-17.4	0.5	15.1	0.3	7.508	7.605	7.605	7.6	0.1	3.2	3	3	Not included in Figure 2 Bayesian inferrence analysis (botom)
SAF4	Salvatierra	9 band armadillo	Dasypus novemcinctus	Bone plate	3	923	9	203/98	170-180	18	3.0	41.1	1.3	-11.241	-11.209	-11.216	-11.2	0.0	15.0	0.5	8.309	8.4	8.4	8.4	0.1	3.1	3	3
SAF5	Salvatierra	Swamp eel	Synbranchus spp.	Dentary	3	923	9	202/95	190-200	12	1.6	29.5	1.2	-13.155	-13.26	-13.176	-13.2	0.1	10.9	0.1	6.352	6.537	6.537	6.5	0.1	3.1	3	3
SAF6	Salvatierra	6 band armadillo	Euphractus sexcinctus	Bone plate	3	923	9	202/95	190-200	52	4.5	30.4	5.5	-10.248	-10.237	-10.235	-10.2	0.0	11.0	1.6	9.561	9.558	9.502	9.5	0.0	3.2	3	3
SAF7	Salvatierra	Caiman	Caiman sp.	Bone plate	3	923	9	201/97	200-210	60	6.7	36.7	2.2	-16.606	-16.559	-16.591	-16.6	0.0	13.9	0.6	5.907	6.001	6.001	6.0	0.1	3.1	3	3
SAF8	Salvatierra	Swamp eel	Synbranchus spp.	Fin Spike	3	911	9	202/96	160-170	3	0.7	40.2	0.3	-17.22	-17.041	-16.983	-17.1	0.1	13.8	0.3	7.509	7.542	7.542	7.5	0.0	3.3	3	3
SAF9	Salvatierra	6 band armadillo	Euphractus sexcinctus	Bone plate	3	911	9	202/96	160-170	53	4.5	34.5	1.5	-8.393	-8.339	-8.295	-8.3	0.0	13.2	0.1	8.719	8.725	8.725	8.7	0.0	3.0	3	3
SAF10	Salvatierra	Muscovy duck	Cairina moschata	Pelvis (L)	3	99	9	205/98	180-190	6	1.2	32.1	3.2	-13.101	-13.05	-13.034	-13.1	0.0	11.2	1.1	3.915	3.963	3.841	3.9	0.1	3.3	3	3
SAF13	Salvatierra	Deer	Mazama sp.	Mandible	3	99	9	208/98	190-200	37	6.2	40.6	1.4	-19.716	-19.664	-19.685	-19.7	0.0	15.1	0.1	6.706	6.812	6.812	6.8	0.1	3.1	3	3
SAF14	Salvatierra	Muscovy duck	Cairina moschata	Fibulae	3	99	9	201/95	180-190	77	10.5	42.0	1.0	-7.338	-7.314	-7.31	-7.3	0.0	15.6	0.1	8.223	8.267	8.267	8.3	0.0	3.1	3	3
SAF15	Salvatierra	Swamp eel	Synbranchus spp.	Dentary	3	99	9	201/98	180-190	11	1.7	36.4	1.0	-18.341	-18.248	-18.306	-18.3	0.0	12.5	0.2	7.55	7.616	7.616	7.6	0.0	3.4	3	3
SAF16	Salvatierra	9 band armadillo	Dasypus novemcinctus	Bone plate	3	99	9	201/98	180-190	46	9.2	44.9	0.8	-8.371	-8.387	-8.378	-8.4	0.0	16.9	0.2	7.47	7.53	7.53	7.5	0.0	3.1	3	3
SAF17	Salvatierra	Muscovy duck	Cairina moschata	Pelvis	3	99	9	207/99	190-200	20	3.2	24.7	1.4	-12.168	-12.159	-12.195	-12.2	0.0	8.7	0.3	3.612	3.734	3.734	3.7	0.1	3.3	3	3
SAF18	Salvatierra	Deer	Mazama sp.	Metapodial	3	99	9	204/97	180-190	21	4.0	43.7	1.5	-19.662	-19.684	-19.661	-19.7	0.0	15.6	0.0	6.632	6.829	6.829	6.8	0.1	3.2	3	3
SAF19	Salvatierra	6 band armadillo	Euphractus sexcinctus	Tibia?	3	99	9	204/97	180-190	60	6.3	34.5	5.3	-11.074	-11.047	-11.069	-11.1	0.0	12.6	1.9	9.411	9.456	9.365	9.4	0.0	3.2	3	3
SAF20	Salvatierra	6 band armadillo	Euphractus sexcinctus	Bone plate	3	99	9	204/97	170-180	14	2.4	38.0	1.1	-8.731	-8.88	-8.747	-8.8	0.1	13.3	0.4	9.296	9.423	9.423	9.4	0.1	3.4	3	3
SAF21	Salvatierra	Muscovy duck	Cairina moschata	Metapodial	3	99	9	210/100	All layer	20	2.8	37.3	1.4	-10.209	-9.486	-9.484	-9.7	0.4	12.9	0.7	7.908	8.018	8.018	8.0	0.1	3.2	3	3
SAF22	Salvatierra	Swamp eel	Synbranchus spp.	Dentary	3	99	9	210/100	All Layer	25	3.0	17.8	0.6	-15.628	-15.646	-15.595	-15.6	0.0	6.4	0.2	5.948	6.176	6.176	6.1	0.1	3.1	3	3
SAF23	Salvatierra	Snake	Unknown	Vertebrae	3	99	9	208/100	All Layer	20	2.6	18.3	1.0	-16.886	-16.814	-16.828	-16.8	0.0	6.5	0.4	9.321	9.295	9.295	9.3	0.0	3.4	3	3	Not included in Figure 2 Bayesian inferrence analysis (botom)
SAF24	Salvatierra	Caiman	Caiman sp.	Bone plate	3	99	9	208/100	All Layer	47	3.6	25.4	1.4	-16.132	-16.142	-16.168	-16.1	0.0	9.7	0.1	4.764	4.871	4.871	4.8	0.1	3.1	3	3
SAF25	Salvatierra	6 band armadillo	Euphractus sexcinctus	Bone plate	3	99	9	208/100	All Layer	30	3.9	39.5	1.6	-7.39	-7.345	-7.373	-7.4	0.0	14.7	0.2	9.498	9.585	9.585	9.6	0.1	3.1	3	3
SAF26	Salvatierra	Deer	Mazama sp.	Tarsal	3	99	9	208/100	All Layer	77	8.7	42.5	2.7	-21.661	-21.485	-21.54	-21.6	0.1	16.3	0.4	4.527	4.702	4.702	4.6	0.1	3.0	3	3
SAF27	Salvatierra	9 band armadillo	Dasypus novemcinctus	Radius	3	99	9	204/99	160-170	25	4.2	41.6	1.0	-9.799	-9.318	-9.309	-9.5	0.3	15.3	0.1	7.962	8.066	8.066	8.0	0.1	3.1	3	3
SAF28	Salvatierra	Deer	Mazama sp.	Metapodial	3	99	9	207/98	180-190	34	4.2	19.4	1.2	-19.077	-19.071	-19.002	-19.1	0.0	7.0	0.3	4.325	4.42	4.42	4.4	0.1	3.3	3	3
SAF29	Salvatierra	Muscovy duck	Cairina moschata	Humerus	3	99	9	105/100	All Layer	27	5.7	42.5	0.1	-8.89	-8.727	-8.714	-8.8	0.1	15.1	0.1	7.791	7.857	7.857	7.8	0.0	3.2	3	3
SAF30	Salvatierra	Lungfish eel	Lepidosiren paradoxa	Tooth plate	3	99	9	105/100	All Layer	30	4.8	30.6	1.0	-15.876	-15.932	-15.885	-15.9	0.0	11.5	0.4	5.886	6.046	6.046	6.0	0.1	3.0	3	3
SAF31	Salvatierra	Swamp eel	Synbranchus spp.	Dentary	3	99	9	105/100	All Layer	46	5.2	17.1	1.2	-17.944	-17.943	-18.175	-18.0	0.1	6.3	0.5	6.541	6.85	6.85	6.7	0.2	3.0	3	3
SAF32	Salvatierra	Deer	Mazama sp.	Ulna	3	99	9	105/100	All Layer	34	6.7	40.8	0.8	-22.523	-22.488	-22.55	-22.5	0.0	15.0	0.0	5.984	6.078	6.078	6.0	0.1	3.1	3	3
SAF33	Salvatierra	Agouti	Dasyprocta sp.	Mandible	3	99	9	105/100	All Layer	45	4.8	30.9	1.4	-12.581	-12.582	-12.614	-12.6	0.0	11.6	0.5	3.234	3.424	3.424	3.4	0.1	3.0	3	3
SAF34	Salvatierra	Deer	Mazama sp.	Falange	3	99	9	206/98	170-180	44	5.1	25.8	0.8	-21.206	-21.204	-21.199	-21.2	0.0	9.3	0.3	4.464	4.58	4.58	4.5	0.1	3.1	3	3
SAF35	Salvatierra	Lungfish eel	Lepidosiren paradoxa	Tooth plate	3	99	9	206/98	170-180	47	4.3	15.7	0.8	-14.703	-14.693	-14.729	-14.7	0.0	5.8	0.3	4.739	4.927	4.927	4.9	0.1	3.0	3	3
SAF36	Salvatierra	Agouti	Dasyprocta sp.	Mandible	3	99	9	209/98	180-190	14	2.0	39.8	1.0	-14.696	-14.733	-14.713	-14.7	0.0	14.0	0.1	3.002	3.136	3.136	3.1	0.1	3.3	3	3
SAF37	Salvatierra	Agouti	Dasyprocta sp.	Femur	3	99	9	208/98	170-180	9	1.3	42.3	2.5	-11.457	-11.399	-11.432	-11.4	0.0	15.0	0.8	4.719	4.77	4.77	4.8	0.0	3.4	3	3
SAF38	Salvatierra	Deer	Mazama sp.	Falange	3	99	9	208/98	170-180	69	6.2	24.3	1.3	-19.922	-19.845	-19.909	-19.9	0.0	9.0	0.5	5.365	5.402	5.402	5.4	0.0	3.0	3	3
SAF39	Salvatierra	Muscovy duck	Cairina moschata	Coracoid	3	99	9	207/98	200-210	42	8.9	42.7	2.1	-16.451	-17.162	-16.474	-16.7	0.4	15.5	0.0	5.73	5.803	5.803	5.8	0.0	3.2	3	3	Not included in Figure 2
SAF40	Salvatierra	Agouti	Dasyprocta sp.	Mandible	3	99	9	210/99	180-190	16	2.0	31.3	1.7	-12.556	-12.598	-12.553	-12.6	0.0	11.0	0.1	3.433	3.512	3.512	3.5	0.0	3.2	3	3
SAF41	Salvatierra	Caiman	Caiman sp.	Bone plate	3	99	9	210/99	180-190	17	2.5	37.1	1.5	-17.343	-17.297	-17.365	-17.3	0.0	13.4	0.6	5.773	5.823	5.823	5.8	0.0	3.1	3	3
SAF42	Salvatierra	Agouti	Dasyprocta sp.	Femur	3	99	9	201/100	190-200	49	5.8	35.4	0.5	-12.82	-12.812	-12.791	-12.8	0.0	13.3	0.1	3.712	3.656	3.656	3.7	0.0	3.1	3	3
SAF43	Salvatierra	Agouti	Dasyprocta sp.	Mandible	3	99	9	209/100	All Layer	17	2.8	33.7	0.8	-13.662	-13.366	-13.101	-13.4	0.3	12.0	0.3	2.895	3.025	3.025	3.0	0.1	3.2	3	3
SAF44	Salvatierra	Lungfish eel	Lepidosiren paradoxa	Tooth plate	3	99	9	204/95	190-200	7	1.1	12.9	0.9	-18.838	-18.943	-18.775	-18.9	0.1	3.8	0.2	6.946	7.154	7.08	7.1	0.1	3.9	3	4
SAF46	Salvatierra	Muscovy duck	Cairina moschata	Fibulae	3	99	9	207/100	All Layer	23	4.5	41.0	0.4	-6.257	-6.293	-6.275	-6.3	0.0	14.6	0.1	6.431	6.529	6.529	6.5	0.1	3.2	3	3
SAF47	Salvatierra	9 band armadillo	Dasypus novemcinctus	Tibia/fibulae	3	99	9	207/100	All Layer	14	2.8	36.9	4.5	-8.961	-9.087	-8.932	-9.0	0.1	12.9	1.2	8.671	8.655	8.548	8.6	0.1	3.3	3	4
SAF48	Salvatierra	Tapir	Tapirus terrestris	Falange	3	99	9	207/99	170-180	68	7.6	36.5	5.7	-19.952	-19.721	-20.006	-19.9	0.2	13.2	1.7	5.492	5.58	5.559	5.5	0.0	3.2	3	4
SAF49	Salvatierra	Lungfish eel	Lepidosiren paradoxa	Tooth plate	3	99	9	209/99	170-180	16	3.1	34.4	4.6	-15.333	-15.453	-15.342	-15.4	0.1	12.1	1.2	5.807	5.733	5.768	5.8	0.0	3.3	3	4
SAF50	Salvatierra	Deer	Mazama sp.1	Falange	3	99	9	203/98	160-170	18	3.9	43.2	5.3	-9.656	-9.631	-9.6	-9.6	0.0	15.4	1.5	5.231	5.202	5.123	5.2	0.1	3.2	3	4	Not in statistical analyses
SAF51	Salvatierra	Caiman	Caiman sp.	Bone plate	3	99	9	203/95	170-180	38	6.3	20.0	2.2	-16.144	-16.203	-16.178	-16.2	0.0	6.8	0.6	4.362	4.408	4.354	4.4	0.0	3.4	3	4
SAF53	Salvatierra	Swamp eel	Synbranchus spp.	Mandible	1	1155	10	204/111	290-300	7	1.5	26.4	4.0	-14.709	-14.718	-14.625	-14.7	0.1	9.5	1.2	5.985	5.939	5.971	6.0	0.0	3.2	3	4
SAF54	Salvatierra	Swamp eel	Synbranchus spp.	Mandible	1	1153	10	207/112	250-260	7	1.1	42.4	6.5	-16.609	-16.654	-16.755	-16.7	0.1	15.0	1.8	7.155	7.236	7.245	7.2	0.0	3.3	3	4
SAF55	Salvatierra	Muscovy duck	Cairina moschata	Tarsal	1	1153	10	207/112	250-260	14	3.3	41.1	5.6	-11.225	-11.246	-11.249	-11.2	0.0	14.6	1.6	7.508	7.531	7.496	7.5	0.0	3.3	3	4
SAF56	Salvatierra	Deer	Mazama sp.1	Humerus	1	1161	10	207/112	290-300	27	3.4	31.0	4.6	-15.037	-14.974	-15.024	-15.0	0.0	11.2	1.2	3.795	3.745	3.778	3.8	0.0	3.2	3	4	Not in statistical analyses
SAF57	Salvatierra	Swamp eel	Synbranchus spp.	Mandible	1	1153	10	210/112	250-260	22	4.1	20.0	3.5	-20.512	-20.521	-20.688	-20.6	0.1	7.1	1.0	8.437	8.553	8.449	8.5	0.1	3.3	3	4
SAF58	Salvatierra	Muscovy Duck	Cairina moschata	Epistropheus	2	1134	10	201/112	230-240	20	3.0	42.5	6.1	-10.265	-10.239	-10.195	-10.2	0.0	15.2	1.7	9.773	9.835	9.752	9.8	0.0	3.2	3	4
SAF59	Salvatierra	Capybara	H. hydrochaeris	Mandible	2	1131	10	208/110	190-200	55	6.5	22.6	4.6	-12.395	-12.31	-12.415	-12.4	0.1	8.1	1.4	5.361	5.372	5.335	5.4	0.0	3.2	3	4
SAF60	Salvatierra	9 band armadillo	Dasypus novemcinctus	Bone plate	2	1131	10	208/110	190-200	2	1.0	45.1	6.1	-9.951	-9.948	-9.851	-9.9	0.1	15.9	1.7	8.987	9.071	9.102	9.1	0.1	3.3	3	4
SAF61	Salvatierra	Muscovy duck	Cairina moschata	Coracoid	2	1131	10	209/110	200-210	26	5.1	41.5	4.2	-16.602	-16.589	-16.607	-16.6	0.0	14.9	1.1	6.142	6.018	6.088	6.1	0.1	3.2	3	4	Not included in Figure 2
SAF62	Salvatierra	9 band armadillo	Dasypus novemcinctus	Bone plate	2	1131	10	209/110	200-210	7	2.3	44.6	7.5	-10.033	-10.023	-10.158	-10.1	0.1	15.8	2.0	8.662	8.648	8.628	8.6	0.0	3.2	3	4
SAF63	Salvatierra	6 band armadillo	Euphractus sexcinctus	Bone plate	2	1131	10	209/110	200-210	46	6.0	19.3	2.7	-6.195	-6.18	-6.326	-6.2	0.1	6.9	0.7	9.535	9.468	9.416	9.5	0.1	3.2	3	4
SAF64	Salvatierra	Caiman	Caiman sp.	Bone plate	2	1131	10	207/111	190-200	59	4.6	14.6	1.6	-16.118	-16.2	-16.277	-16.2	0.1	5.3	0.4	5.845	5.849	5.821	5.8	0.0	3.2	3	4
SAF65	Salvatierra	9 band armadillo	Dasypus novemcinctus	Tibia/fibulae	2	1131	10	208/110	200-210	10	2.5	43.7	6.2	-15.323	-15.33	-15.292	-15.3	0.0	15.4	1.7	7.253	7.247	7.245	7.2	0.0	3.3	3	4
SAF66	Salvatierra	Muscovy duck	Cairina moschata	Sternum	2	1128	10	204/108	160-170	15	3.7	40.4	5.1	-14.098	-14.14	-14.108	-14.1	0.0	14.3	1.5	9.295	9.323	9.293	9.3	0.0	3.3	3	4
SAF67	Salvatierra	Caiman	Caiman sp.	Bone plate	2	1125	10	202/112	190-200	41	5.0	19.5	2.2	-16.004	-15.947	-15.949	-16.0	0.0	7.0	0.7	6.129	6.172	6.093	6.1	0.0	3.2	3	4
SAF68	Salvatierra	Lungfish eel	Lepidosiren paradoxa	Mandible	2	1136	10	203/111	220-230	14	3.1	42.0	6.6	-17.901	-17.884	-17.869	-17.9	0.0	15.0	1.9	6.408	6.448	6.365	6.4	0.0	3.2	3	4
SAF69	Salvatierra	Deer	Mazama sp.	Vertebrae	2	1136	10	203/112	230-240	44	6.6	44.2	8.3	-20.855	-	-20.847	-20.9	0.0	15.8	2.3	7.36	-	7.235	7.3	0.1	3.2	2	4
SAF70	Salvatierra	Agouti	Dasyprocta sp.	-	3	99	9	209/98	-	5	-	37.2	7.2	-17.869	-17.8	-17.931	-17.9	0.1	13.1	2.0	7.587	7.651	7.617	7.6	0.0	3.3	3	4
SAF11	Salvatierra	Swamp eel	Synbranchus spp.	Dentary	3	99	9	202/97	160-170	1	0.2	-	-	-	-	-	-	-	-	-	-	-	-	-	-	-	0	-
SAF12	Salvatierra	Swamp eel	Synbranchus spp.	Dentary	3	99	9	208/98	190-200	10	1.4	-	-	-	-	-	-	-	-	-	-	-	-	-	-	-	0	-
SAF45	Salvatierra	Capybara	H. hydrochaeris	Mandible	3	99	9	208/98	180-190	62	5.9	7.4	1.7	-	-	-	-16.0	2.6	2.1	0.1	-	-	-	4.4	0.3	4.0	3	4
SAF52	Salvatierra	Lungfish eel	Lepidosiren paradoxa	Tooth plate	3	99	9	206/100	All Layer	22	3.3	46.3	8.6	-17.972	-17.983	-17.923	-20.7	4.8	13.4	2.6	6.151	6.087	6.197	3.6	4.5	4.0	3	4
